# Supplementary material for: Atmospheric dispersal shapes rapid bacterial colonization of Icelandic Lava Rocks
Source: FEMS Microbes. 2024 May 24;5:xtae016. doi: 10.1093/femsmc/xtae016 (PMC11173176; doi:10.1093/femsmc/xtae016)
Supplement: xtae016_Supplemental_Files [file xtae016_supplemental_files.zip]

Archive with 3 entries (3 files):
- FEMSMC-2023-045.r2 supplementary data - reviews and author response.docx
- Supplementary Material 240321.docx
- FEMSMC-2023-045.R2 one sentence summary.docx
